# Supplementary material for: Safety and Diagnostic Accuracy of the Transnasal Approach for Endobronchial Ultrasound-Guided Transbronchial Needle Aspiration (EBUS-TBNA)
Source: Diagnostics (Basel). 2023 Apr 13;13(8):1405. doi: 10.3390/diagnostics13081405 (PMC10137160; doi:10.3390/diagnostics13081405)
Supplement: Supplementary file 1 [file diagnostics-13-01405-s001.zip]

Archive with 1 entries (1 files):
- diagnostics-2287170-supplementary.docx
